# Supplementary material for: Comparison of Transcriptome Differences in Scales of Two Closely Related Snake Species (Lycodon rufozonatus and Lycodon rosozonatus)
Source: Animals (Basel). 2025 Apr 6;15(7):1061. doi: 10.3390/ani15071061 (PMC11988092; doi:10.3390/ani15071061)
Supplement: Supplementary file 1 [file animals-15-01061-s001.zip]

Archive with 2 entries (2 files):
- Figures S1, S2, S3.pdf
- supplementary Tables S1, S2, S3.pdf
